# Supplementary material for: Epigenetic Signatures of Ageing in Asian Elephants Revealed by Reduced Representation Bisulphite Sequencing
Source: Evol Appl. 2026 Apr 13;19(4):e70236. doi: 10.1111/eva.70236 (PMC13076357; doi:10.1111/eva.70236)
Supplement: Supplementary file 2 — Data S1: Sample information. [file EVA-19-e70236-s003.xlsx]

## Sheet: Sheet1
Sample	Name	IndID	Sex	Birth date	Sampling Date	Chronological Age (years)	Age Group	Total Depth (millions of reads sequenced)	Global mean DNAm	Split data	Finalepiage_0.5_ela	Epiage_0.5_svmr	Epiage_0.5_ela_svmr	Epiage_ela	Epiage_ela_ela	Epiage_ela_svmr
1	Suria	Ind4	Female	1994	2009-06-24	15.48	Subadult	42488906	0.676051	Testing	17.0242	20.3886	14.3045	18.7638	19.225	20.4188
2	Utai	Ind1	Female	1998-02-07	2009-06-25	11.38	Subadult	31462534	0.672907	Training	16.696	13.3974	16.5504	15.2735	11.6393	13.9651
3	Zuze	Ind24	Female	1990-04-05	2009-07-12	19.27	Subadult	55439434	0.67312	Training	20.4908	19.9155	18.4581	21.5329	16.3322	20.6626
4	Ranihiroko	Ind17	Female	1970	2009-07-17	39.54	Adult	30872100	0.683871	Training	40.5931	41.4832	44.0229	36.5012	40.5283	40.7738
5	Mineko	Ind25	Female	1981-10-01	2010	28.25	Adult	32870886	0.64785	Training	29.637	28.9548	30.2643	28.5705	28.2477	28.3114
6	Suzuko	Ind26	Female	1980-12-09	2010	29.06	Adult	57711154	0.671227	Testing	22.6651	27.2988	22.065	21.0669	21.7798	21.6997
7	Shanti	Ind9	Female	1968-04-28	2010-06-07	42.12	Adult	65786190	0.676687	Training	38.6084	40.1034	40.0959	35.6917	41.2575	42.3984
8	Mito	Ind28	Female	1971	2013-10-28	42.82	Adult	37783632	0.669129	Training	41.8261	44.8361	44.3815	38.5019	41.1762	41.5735
9	Kanmpat	Ind22	Female	2010-03-14	2016-08-30	6.46	Subadult	22143008	0.630385	Training	12.1403	8.48175	6.8551	12.9511	7.17055	8.30416
10	Tonkun	Ind23	Female	2008-02-25	2018-05-07	10.2	Subadult	52373254	0.674812	Testing	7.63684	6.99913	10.574	16.7426	15.7899	16.9563
11	Tonkam	Ind21	Male	2011-10-25	2018-05-28	6.59	Subadult	71946216	0.693636	Training	4.86008	5.4672	5.94197	11.3399	6.76733	5.50301
12	Mito	Ind28	Female	1971	2019-05-14	48.36	Adult	23174456	0.649186	Training	42.1603	46.349	46.3524	41.9019	47.4688	44.7516
13	Kanmpat	Ind22	Female	2010-03-14	2019-05-14	9.17	Subadult	30935150	0.680012	Training	14.7979	11.1838	11.1817	13.1444	10.1331	13.2075
14	Bunyun	Ind20	Female	2010-06-29	2019-05-19	8.89	Subadult	52530898	0.677461	Testing	9.94106	9.68453	11.3184	17.9707	14.2638	16.905
15	Momo	Ind18	Female	2004-02-03	2004-09-04	0.586	Calf	69539538	0.678864	Training	1.82571	1.26953	1.38021	2.18007	-1.23148	-1.69133
16	Momo	Ind18	Female	2004-02-03	2004-09-21	0.63	Calf	19480208	0.565367	Training	9.26249	2.63857	2.64232	9.20078	1.21511	4.66374
17	Zuze	Ind24	Female	1990-04-05	2006-08-27	16.39	Subadult	43386528	0.671893	Training	22.9659	18.4101	18.4046	18.0896	16.7496	17.3739
18	Champaka	Ind12	Female	2011-02-22	2021-12-02	10.78	Subadult	92948654	0.667362	Training	14.8504	12.7957	12.7994	16.3859	11.0215	12.0935
19	Bavani	Ind10	Female	2015-06-16	2021-12-02	6.46	Subadult	63300162	0.670991	Training	9.54578	8.47674	5.41575	11.1916	5.49719	6.74677
20	Anura	Ind14	Female	2001-10-20	2022-01-07	20.22	Adult	63823802	0.67283	Testing	24.3979	29.575	24.9526	24.1562	22.0094	22.9756
21	Suzuko	Ind26	Female	1980-12-09	2021-11-07	40.91	Adult	79226668	0.665217	Testing	25.7948	31.1959	22.5952	21.2995	24.5653	24.4754
22	Ai	Ind8	Female	1983-04-11	2020-03-01	38.89	Adult	65948712	0.684709	Training	40.7027	40.907	41.6156	35.5712	39.613	40.5944
23	Yoko	Ind27	Female	1978-04-19	2022-03-12	43.9	Adult	49798272	0.664415	Training	34.7676	41.2447	35.7986	40.3111	42.8721	39.8634
24	Shishu	Ind3	Male	2008-08-04	2023-10-07	15.17	Subadult	52092442	0.671341	Testing	19.0365	22.5222	22.3186	25.5907	27.9443	24.6264
25	Shunti	Ind6	Female	1991-04-28	2023-10-07	32.47	Adult	57631176	0.68777	Training	35.7703	34.4768	34.4911	33.6059	34.1186	35.6229
26	Pearl	Ind5	Female	2003-09-12	2023-10-07	20.1	Adult	53078652	0.669927	Training	18.624	18.0937	17.0331	21.7839	21.4865	21.9053
27	Tonkun	Ind23	Female	2008-02-25	2022-08-08	14.45	Subadult	59992958	0.672289	Testing	10.1328	9.74553	12.9222	19.6113	18.7715	19.6491
28	Tonkun	Ind23	Female	2008-02-25	2022-12-19	14.81	Subadult	42897702	0.688378	Testing	20.0571	24.1477	18.9957	23.2108	24.7301	21.8271
29	Tonkun	Ind23	Female	2008-02-25	2023-03-27	15.08	Subadult	101293040	0.671987	Testing	11.343	12.1212	12.0234	19.027	20.3764	21.7528
30	Tonkun	Ind23	Female	2008-02-25	2023-07-17	15.39	Subadult	36523620	0.662631	Testing	12.6708	14.8748	12.9948	18.0484	17.4078	20.3528
31	Tonkun	Ind23	Female	2008-02-25	2023-09-18	15.56	Subadult	56848900	0.670769	Testing	12.7246	13.5896	13.5412	17.805	16.9514	18.3576
32	Tonkun	Ind23	Female	2008-02-25	2023-12-11	15.79	Subadult	41398596	0.677002	Testing	13.1759	14.3337	13.3655	20.466	23.7643	20.6914
33	Bunyun	Ind20	Female	2010-06-29	2022-08-08	12.12	Subadult	49098210	0.675925	Testing	7.93619	6.81151	8.67142	12.4257	11.1201	12.4078
34	Bunyun	Ind20	Female	2010-06-29	2023-07-15	13.04	Subadult	3934154	0.672221	Testing	22.413	26.503	23.7152	20.3167	21.8161	20.5842
35	Kanmpat	Ind22	Female	2010-03-14	2022-08-31	12.47	Subadult	20134362	0.557012	Training	15.8001	14.4945	10.5412	17.5461	12.4939	13.3333
36	Kanmpat	Ind22	Female	2010-03-14	2022-11-22	12.69	Subadult	31781164	0.65817	Training	13.3428	13.5831	10.9148	17.4019	12.9081	16.3992
37	Kanmpat	Ind22	Female	2010-03-14	2023-02-27	12.96	Subadult	71242738	0.671257	Training	13.9794	14.9702	12.6169	19.3441	12.6371	16.9874
38	Mito	Ind28	Female	1971	2022-08-31	51.66	Senior	52036742	0.679944	Training	47.25	49.6483	50.1316	46.2103	51.7286	51.5635
39	Mito	Ind28	Female	1971	2022-10-25	51.81	Senior	45560930	0.668273	Training	47.0563	49.7989	49.7993	43.3828	52.3682	51.251
40	Mito	Ind28	Female	1971	2023-03-27	52.23	Senior	76885434	0.67597	Training	49.378	50.2115	50.2138	45.4175	52.5266	49.1986
41	Mito	Ind28	Female	1971	2023-07-08	52.51	Senior	26310610	0.647032	Training	45.2889	51.8123	50.4413	47.5529	52.6435	48.4822
42	Mito	Ind28	Female	1971	2023-12-13	52.95	Senior	79784114	0.672356	Training	48.9775	50.9346	51.0487	45.4432	51.9497	49.677
43	Tonkam	Ind21	Male	2011-10-25	2022-09-13	10.89	Subadult	38141680	0.684669	Training	12.075	12.8207	11.9183	15.7815	12.1629	10.8069
44	Tonkam	Ind21	Male	2011-10-25	2022-10-23	11	Subadult	65141168	0.69156	Training	10.9907	9.29772	10.6498	15.1987	11.1249	7.54951
45	Tonkam	Ind21	Male	2011-10-25	2022-11-22	11.08	Subadult	34211662	0.680505	Training	10.308	9.06432	9.07059	13.4939	10.2431	9.81055
46	Tonkam	Ind21	Male	2011-10-25	2022-12-19	11.15	Subadult	40652716	0.686282	Training	11.7387	10.5367	9.13831	14.904	10.685	9.72646
47	Tonkam	Ind21	Male	2011-10-25	2023-10-10	11.96	Subadult	70957190	0.696801	Training	9.7743	9.95375	9.4285	10.9537	11.4796	7.94008
48	Tonkam	Ind21	Male	2011-10-25	2023-10-23	12	Subadult	61484804	0.694731	Training	9.83528	9.98119	9.98807	13.9805	9.48887	7.97941
49	Mito	Ind28	Female	1971	2009-05-08	38.35	Adult	47502716	0.681802	Training	44.5874	41.4212	47.194	41.638	42.45	42.3692
50	Daya	Ind7	Female	1977	2009-06-22	32.47	Adult	25251158	0.649367	Testing	27.7144	36.9701	26.1378	20.3331	22.2835	25.0341
51	Asha	Ind29	Female	1977	2009-06-23	32.47	Adult	41808274	0.642154	Training	34.822	34.4892	34.4831	31.6531	35.3743	36.2103
52	Himeko	Ind16	Female	1977	2009-06-29	32.49	Adult	16863580	0.545064	Testing	24.0275	32.7293	21.9166	21.9583	18.0994	22.2384
53	Himeko	Ind16	Female	1977	2009-07-09	32.52	Adult	60145230	0.666267	Testing	18.7507	21.1512	17.4706	22.0042	20.8512	23.376
54	Ranihiroko	Ind17	Female	1970	2009-07-17	39.54	Adult	20065488	0.591831	Training	37.0773	37.7596	40.1587	35.2096	38.2129	37.6929
55	Yoko	Ind27	Female	1977-04-01	2009	31.75	Adult	17586692	0.553136	Training	34.0276	33.7618	33.8949	33.6384	32.2266	32.1297
56	Yoko	Ind27	Female	1977-04-01	2009	31.75	Adult	21234272	0.628266	Training	34.1215	33.7639	33.7676	31.035	31.2929	28.4337
57	Tonkun	Ind23	Female	2008-02-25	2018-05-07	10.2	Subadult	51329506	0.673656	Testing	8.02371	8.20018	10.45	17.7118	16.0426	16.8818
58	Mito	Ind28	Female	1971	2018-05-09	47.35	Adult	43802382	0.671044	Training	45.102	49.3674	47.709	41.6082	46.107	44.7689
59	Bunyun	Ind20	Female	2010-06-29	2018-05-24	7.9	Subadult	40284432	0.682756	Testing	9.72065	9.92566	8.7948	17.2415	16.6433	17.1145
60	Tonkun	Ind23	Female	2008-02-25	2019-05-19	11.23	Subadult	50228102	0.680174	Testing	8.57389	7.4227	9.98151	17.5846	17.2474	17.9813
61	Tonkun	Ind23	Female	2008-02-25	2019-10-21	11.65	Subadult	52914106	0.68017	Testing	9.2098	10.7359	9.87644	15.6051	15.6546	17.4478
62	Mito	Ind28	Female	1971	2019-10-27	48.82	Adult	46992756	0.674354	Training	42.8835	46.7997	41.1324	40.445	47.7078	44.7905
63	Momo	Ind18	Female	2004-02-03	2004-08-26	0.561	Calf	22877982	0.584279	Training	9.2425	2.57226	2.56877	8.73707	2.90571	4.59121
64	Oji	Ind19	Male	2007-10-21	2008-01-20	0.25	Calf	51051136	0.689145	Training	4.53876	2.25992	2.25947	2.36325	-0.765196	1.08734
65	Oji	Ind19	Male	2007-10-21	2008-01-31	0.28	Calf	48815516	0.677013	Training	3.27373	0.0344635	1.06338	4.47786	-0.0566982	0.936322
66	Oji	Ind19	Male	2007-10-21	2008-03-02	0.36	Calf	38573732	0.619809	Training	7.25115	2.37123	2.37603	5.53209	-1.38925	0.702563
67	Suwako	Ind30	Female	1943	2008-04-04	65.257	Senior	60279854	0.681984	Training	55.2849	63.2552	55.7609	54.1507	66.791	61.2294
68	Suwako	Ind30	Female	1943	2008-04-07	65.265	Senior	51593310	0.684302	Training	53.3641	63.2502	55.7644	48.5391	62.175	61.2339
69	Suwako	Ind30	Female	1943	2008-04-08	65.268	Senior	24497288	0.643474	Training	48.514	63.2535	50.6754	52.2339	63.4797	61.2336
70	Suwako	Ind30	Female	1943	2008-04-09	65.27	Senior	26280128	0.605487	Training	51.6345	63.2591	53.3715	51.6819	64.6345	61.2428
71	Oji	Ind19	Male	2007-10-21	2008-07-23	0.76	Calf	24629914	0.634274	Training	5.51218	0.640702	2.77551	5.75229	2.06593	3.30348
72	Zuze	Ind24	Female	1990-04-05	2008-10-26	18.56	Subadult	99998358	0.685227	Training	17.7352	17.7569	16.5397	20.4958	19.3928	19.5712
73	Oji	Ind19	Male	2007-10-21	2009-03-16	1.402	Juvenile	63289212	0.690739	Training	2.57264	2.71046	1.65426	4.48609	0.870729	2.79267
74	Oji	Ind19	Male	2007-10-21	2010-02-04	2.29	Juvenile	20234162	0.629774	Training	10.1298	4.29808	4.30566	10.8051	2.51989	5.33997
75	Oji	Ind19	Male	2007-10-21	2010-05-26	2.6	Juvenile	65230500	0.688578	Training	4.15632	2.81947	2.61517	5.84717	2.18668	3.61719
76	Oji	Ind19	Male	2007-10-21	2011-06-13	3.64	Juvenile	53405298	0.667942	Training	5.89079	4.49895	5.65314	9.591	6.37881	6.185
77	Asha	Ind29	Female	1977	2021-12-09	44.94	Adult	16025982	0.590707	Training	38.35	42.9244	41.0992	37.1904	42.4814	40.9043
78	Chameri	Ind15	Female	1991-08-08	2021-12-09	30.34	Adult	102891618	0.685282	Training	27.33	28.3236	28.0958	27.8809	30.9901	28.4025
79	Sakura	Ind11	Female	2013-01-29	2022-01-10	8.95	Subadult	53151562	0.671969	Training	14.0538	10.9641	11.4262	14.4387	9.96882	11.0199
80	Kosara	Ind13	Male	2004-05-11	2022-01-01	17.64	Subadult	33739362	0.65395	Testing	17.0433	21.4567	16.296	18.3615	20.8843	17.1023
81	Mineko	Ind25	Female	1981-10-01	2022-01-27	40.32	Adult	21265386	0.614778	Training	35.537	38.2981	38.3015	34.3752	38.8516	38.425
82	Suzuko	Ind26	Female	1980-12-09	2023-06-04	42.48	Adult	23382328	0.621448	Testing	25.8878	29.6335	25.9812	23.5717	27.3086	24.3108
83	Mineko	Ind25	Female	1981-10-01	2023-06-04	41.67	Adult	45624982	0.679417	Training	38.7601	39.6502	41.6747	36.7325	38.764	38.9093
84	Champaka	Ind12	Female	2011-02-22	2023-05-21	12.24	Subadult	49713566	0.670163	Training	19.1684	14.2495	14.7858	20.9491	15.0439	16.2745
85	Chameri	Ind15	Female	1991-08-08	2023-05-21	31.78	Adult	43179458	0.63137	Training	24.3539	29.7365	23.8553	25.6161	29.6191	27.7485
86	Dorona	Ind2	Male	2011-03-10	2023-05-21	12.2	Subadult	21661006	0.672186	Training	23.7273	16.7262	22.7971	20.8604	14.3883	16.2276
87	Asha	Ind29	Female	1977	2023-05-21	46.38	Adult	20083954	0.581757	Training	40.4977	44.367	44.3692	41.7565	47.1474	44.5609
88	Bavani	Ind10	Female	2015-06-16	2023-05-21	7.93	Subadult	17788240	0.612304	Training	15.542	9.93734	10.2812	13.7167	9.6248	11.9594
89	Anura	Ind14	Female	2001-10-20	2023-07-22	21.75	Adult	55184696	0.676938	Testing	20.401	24.7828	21.4043	23.7724	21.5954	23.3516
90	Kosara	Ind13	Male	2004-05-11	2023-07-21	19.19	Subadult	23255818	0.628242	Testing	20.2384	28.945	17.4321	20.8343	22.4302	21.4099
91	Sakura	Ind11	Female	2013-01-29	2023-07-22	10.48	Subadult	54570702	0.691897	Training	15.5867	12.486	12.4955	16.7718	12.6051	14.4667
