# Supplementary material for: Epigenetic Signatures of Ageing in Asian Elephants Revealed by Reduced Representation Bisulphite Sequencing
Source: Evol Appl. 2026 Apr 13;19(4):e70236. doi: 10.1111/eva.70236 (PMC13076357; doi:10.1111/eva.70236)
Supplement: Supplementary file 3 — Data S2: Information on CpG sites and enrichment analysis. [file EVA-19-e70236-s002.xlsx]

## Sheet: Annotation
cpg_chrom	cpg_position	gene_annotation_gtf	gene_biotype	distance_to_gene	relationship	relationship_genome	correlation	methylation_status	genomic_annotations
NC_064819.1	108840025	TMEM151B	protein_coding	-2735	downstream	exon	0.500476	hypermethylated	cpg_island
NC_064819.1	108840047	TMEM151B	protein_coding	-2713	downstream	exon	0.509717	hypermethylated	cpg_island
NC_064819.1	108840055	TMEM151B	protein_coding	-2705	downstream	exon	0.513926	hypermethylated	cpg_island
NC_064819.1	108840064	TMEM151B	protein_coding	-2696	downstream	exon	0.528866	hypermethylated	cpg_island
NC_064819.1	108840070	TMEM151B	protein_coding	-2690	downstream	exon	0.556457	hypermethylated	cpg_island
NC_064819.1	108840073	TMEM151B	protein_coding	-2687	downstream	exon	0.506516	hypermethylated	cpg_island
NC_064819.1	108840075	TMEM151B	protein_coding	-2685	downstream	exon	0.545684	hypermethylated	cpg_island
NC_064819.1	108840082	TMEM151B	protein_coding	-2678	downstream	exon	0.526668	hypermethylated	cpg_island
NC_064819.1	108840279	TMEM151B	protein_coding	-2481	downstream	exon	0.50958	hypermethylated	cpg_island
NC_064819.1	108840465	TMEM151B	protein_coding	-2295	downstream	exon	0.507751	hypermethylated	cpg_island
NC_064819.1	109092249	CDC5L	protein_coding	96895	downstream	downstream	-0.535227	hypomethylated	outside
NC_064819.1	158709445	LOC126058135	snRNA	722242	upstream	upstream	-0.548784	hypomethylated	outside
NC_064819.1	181515055	HS3ST5	pseudogene	324905	downstream	downstream	0.595648	hypermethylated	cpg_island
NC_064819.1	181515056	HS3ST5	pseudogene	324906	downstream	downstream	0.555278	hypermethylated	cpg_island
NC_064819.1	200866836	CCN2	protein_coding	-984	downstream	exon	-0.529054	hypomethylated	outside
NC_064819.1	20585702	CPN2	protein_coding	-206	downstream	exon	-0.52243	hypomethylated	outside
NC_064819.1	213780845	AIG1	protein_coding	24830	downstream	downstream	-0.504376	hypomethylated	outside
NC_064819.1	219241732	TRNAA-UGC	tRNA	62525	downstream	downstream	-0.517473	hypomethylated	outside
NC_064819.1	42677814	MYLK4	pseudogene	57194	downstream	upstream	-0.57891	hypomethylated	outside
NC_064819.1	42677858	MYLK4	pseudogene	57238	downstream	upstream	-0.529333	hypomethylated	outside
NC_064819.1	42677879	MYLK4	pseudogene	57259	downstream	upstream	-0.589277	hypomethylated	outside
NC_064819.1	54556212	ELOVL2	protein_coding	299	downstream	downstream	0.546389	hypermethylated	cpg_island
NC_064819.1	56184678	EDN1	pseudogene	14185	downstream	upstream	-0.512382	hypomethylated	outside
NC_064819.1	57890526	GFOD1	protein_coding	51453	downstream	downstream	-0.505065	hypomethylated	outside
NC_064819.1	65743185	ID4	pseudogene	37696	upstream	downstream	-0.539108	hypomethylated	outside
NC_064819.1	95347339	LOC126078851	protein_coding	-98952	downstream	downstream	0.502253	hypermethylated	cpg_island
NC_064820.1	100859078	FAM172A	protein_coding	-497074	downstream	exon	0.504279	hypermethylated	cpg_island
NC_064820.1	100859104	FAM172A	protein_coding	-497048	downstream	exon	0.525176	hypermethylated	cpg_island
NC_064820.1	100859575	FAM172A	protein_coding	-496577	downstream	downstream	0.742328	hypermethylated	cpg_island
NC_064820.1	100859576	FAM172A	protein_coding	-496576	downstream	downstream	0.717178	hypermethylated	cpg_island
NC_064820.1	100859580	FAM172A	protein_coding	-496572	downstream	downstream	0.709502	hypermethylated	cpg_island
NC_064820.1	100859581	FAM172A	protein_coding	-496571	downstream	downstream	0.659936	hypermethylated	cpg_island
NC_064820.1	100859597	FAM172A	protein_coding	-496555	downstream	downstream	0.652861	hypermethylated	cpg_island
NC_064820.1	100859600	FAM172A	protein_coding	-496552	downstream	downstream	0.6604	hypermethylated	cpg_island
NC_064820.1	100859601	FAM172A	protein_coding	-496551	downstream	downstream	0.633276	hypermethylated	cpg_island
NC_064820.1	12064298	LOC126063067	lncRNA	-7517	downstream	downstream	0.514802	hypermethylated	outside
NC_064820.1	124599930	SOWAHA	protein_coding	-1776	downstream	exon	0.530808	hypermethylated	cpg_island
NC_064820.1	124599931	SOWAHA	protein_coding	-1775	downstream	exon	0.52357	hypermethylated	cpg_island
NC_064820.1	124599947	SOWAHA	protein_coding	-1759	downstream	exon	0.51624	hypermethylated	cpg_island
NC_064820.1	124599950	SOWAHA	protein_coding	-1756	downstream	exon	0.615504	hypermethylated	cpg_island
NC_064820.1	131725932	GRAMD2B	protein_coding	145596	downstream	downstream	-0.688435	hypomethylated	cpg_island
NC_064820.1	131725933	GRAMD2B	protein_coding	145597	downstream	downstream	-0.519356	hypomethylated	cpg_island
NC_064820.1	148138374	TIFAB	protein_coding	-1437	downstream	exon	0.538776	hypermethylated	cpg_island
NC_064820.1	152527516	PROB1	protein_coding	-263	downstream	exon	0.528413	hypermethylated	cpg_island
NC_064820.1	152527543	PROB1	protein_coding	-236	downstream	exon	0.565847	hypermethylated	cpg_island
NC_064820.1	152527544	PROB1	protein_coding	-235	downstream	exon	0.566067	hypermethylated	cpg_island
NC_064820.1	152527556	PROB1	protein_coding	-223	downstream	exon	0.569807	hypermethylated	cpg_island
NC_064820.1	152527557	PROB1	protein_coding	-222	downstream	exon	0.619711	hypermethylated	cpg_island
NC_064820.1	152527558	PROB1	protein_coding	-221	downstream	exon	0.594122	hypermethylated	cpg_island
NC_064820.1	152527562	PROB1	protein_coding	-217	downstream	exon	0.593369	hypermethylated	cpg_island
NC_064820.1	154806863	LOC126070084	protein_coding	-31982	downstream	downstream	0.538526	hypomethylated	cpg_island
NC_064820.1	164487301	PCYOX1L	protein_coding	-21388	downstream	downstream	-0.579727	hypomethylated	cpg_shore
NC_064820.1	165380752	CDX1	protein_coding	-81	downstream	exon	-0.504927	hypomethylated	outside
NC_064820.1	166631100	TNIP1	protein_coding	-983	downstream	downstream	-0.574999	hypomethylated	cpg_shore
NC_064820.1	186741401	WWC1	protein_coding	-15529	downstream	downstream	-0.507015	hypomethylated	outside
NC_064820.1	191420348	SH3PXD2B	protein_coding	-22954	downstream	downstream	-0.565727	hypomethylated	outside
NC_064820.1	197424608	NSD1	protein_coding	304	upstream	upstream	0.508302	hypermethylated	cpg_island
NC_064820.1	197424628	NSD1	protein_coding	284	upstream	upstream	0.541011	hypermethylated	cpg_island
NC_064820.1	197855888	PDLIM7	protein_coding	-17006	downstream	downstream	-0.58836	hypomethylated	outside
NC_064820.1	202796579	GFPT2	protein_coding	-593	downstream	downstream	0.519529	hypermethylated	cpg_island
NC_064820.1	221226372	ETS2	protein_coding	3377	downstream	downstream	-0.588685	hypomethylated	outside
NC_064820.1	221226393	ETS2	protein_coding	3398	downstream	downstream	-0.628036	hypomethylated	outside
NC_064820.1	226126873	TFF2	protein_coding	-886	downstream	exon	-0.560029	hypomethylated	outside
NC_064820.1	226126903	TFF2	protein_coding	-856	downstream	exon	-0.581791	hypomethylated	outside
NC_064820.1	226126909	TFF2	protein_coding	-850	downstream	exon	-0.509309	hypomethylated	outside
NC_064820.1	46983196	C7	protein_coding	-89939	downstream	downstream	-0.501115	hypomethylated	outside
NC_064820.1	68369912	HTR1A	protein_coding	200887	upstream	upstream	-0.618642	hypomethylated	outside
NC_064820.1	82864977	LOC126070729	snRNA	5002	downstream	downstream	-0.526337	hypomethylated	outside
NC_064820.1	9444742	LOC126061949	protein_coding	261432	downstream	downstream	0.505956	hypermethylated	cpg_island
NC_064821.1	114371389	RPE65	protein_coding	80377	upstream	upstream	-0.581187	hypomethylated	outside
NC_064821.1	124224646	ST6GALNAC3	protein_coding	-124984	downstream	downstream	-0.523453	hypomethylated	outside
NC_064821.1	12596888	EVI5L	protein_coding	-8483	downstream	downstream	0.516893	hypermethylated	outside
NC_064821.1	171112890	KCNC4	protein_coding	-1546	downstream	exon	0.529736	hypermethylated	cpg_island
NC_064821.1	171112891	KCNC4	protein_coding	-1545	downstream	exon	0.574734	hypermethylated	cpg_island
NC_064821.1	171112899	KCNC4	protein_coding	-1537	downstream	exon	0.50751	hypermethylated	cpg_island
NC_064821.1	171112900	KCNC4	protein_coding	-1536	downstream	exon	0.553825	hypermethylated	cpg_island
NC_064821.1	171112912	KCNC4	protein_coding	-1524	downstream	exon	0.57535	hypermethylated	cpg_island
NC_064821.1	171112914	KCNC4	protein_coding	-1522	downstream	exon	0.579406	hypermethylated	cpg_island
NC_064821.1	171112915	KCNC4	protein_coding	-1521	downstream	exon	0.62962	hypermethylated	cpg_island
NC_064821.1	171113037	KCNC4	protein_coding	-1399	downstream	exon	0.56523	hypermethylated	cpg_island
NC_064821.1	171113042	KCNC4	protein_coding	-1394	downstream	exon	0.703674	hypermethylated	cpg_island
NC_064821.1	171113043	KCNC4	protein_coding	-1393	downstream	exon	0.579435	hypermethylated	cpg_island
NC_064821.1	171113058	KCNC4	protein_coding	-1378	downstream	exon	0.72044	hypermethylated	cpg_island
NC_064821.1	171113059	KCNC4	protein_coding	-1377	downstream	exon	0.541418	hypermethylated	cpg_island
NC_064821.1	171113064	KCNC4	protein_coding	-1372	downstream	exon	0.520652	hypermethylated	cpg_island
NC_064821.1	171113070	KCNC4	protein_coding	-1366	downstream	exon	0.672143	hypermethylated	cpg_island
NC_064821.1	171113082	KCNC4	protein_coding	-1354	downstream	exon	0.541792	hypermethylated	cpg_island
NC_064821.1	183922473	LOC126073542	lncRNA	-33598	downstream	downstream	0.509374	hypermethylated	cpg_island
NC_064821.1	192454085	ADAR	protein_coding	-37166	downstream	downstream	-0.538269	hypomethylated	outside
NC_064821.1	2531721	DOT1L	protein_coding	-58977	downstream	exon	-0.541567	hypomethylated	outside
NC_064821.1	3100536	LSM7	protein_coding	9145	upstream	upstream	-0.509004	hypomethylated	outside
NC_064821.1	31671989	NFIX	protein_coding	-77833	downstream	downstream	0.50989	hypermethylated	cpg_shore
NC_064821.1	3201419	TIMM13	protein_coding	-2606	downstream	exon	0.515148	hypermethylated	cpg_island
NC_064821.1	3201420	TIMM13	protein_coding	-2605	downstream	exon	0.642378	hypermethylated	cpg_island
NC_064821.1	3201421	TIMM13	protein_coding	-2604	downstream	exon	0.503879	hypermethylated	cpg_island
NC_064821.1	3201422	TIMM13	protein_coding	-2603	downstream	exon	0.583119	hypermethylated	cpg_island
NC_064821.1	3201423	TIMM13	protein_coding	-2602	downstream	exon	0.521533	hypermethylated	cpg_island
NC_064821.1	3201424	TIMM13	protein_coding	-2601	downstream	exon	0.589181	hypermethylated	cpg_island
NC_064821.1	3201428	TIMM13	protein_coding	-2597	downstream	exon	0.546783	hypermethylated	cpg_island
NC_064821.1	3201429	TIMM13	protein_coding	-2596	downstream	exon	0.579246	hypermethylated	cpg_island
NC_064821.1	3201438	TIMM13	protein_coding	-2587	downstream	exon	0.612918	hypermethylated	cpg_island
NC_064821.1	32744303	C3H19orf67	protein_coding	85	downstream	downstream	0.537806	hypermethylated	cpg_island
NC_064821.1	32847454	ADGRL1	protein_coding	2865	downstream	downstream	0.513409	hypermethylated	cpg_island
NC_064821.1	32847466	ADGRL1	protein_coding	2877	downstream	downstream	0.540657	hypermethylated	cpg_island
NC_064821.1	32847553	ADGRL1	protein_coding	2964	downstream	downstream	0.59406	hypermethylated	cpg_island
NC_064821.1	32847562	ADGRL1	protein_coding	2973	downstream	downstream	0.593746	hypermethylated	cpg_island
NC_064821.1	32847563	ADGRL1	protein_coding	2974	downstream	downstream	0.533176	hypermethylated	cpg_island
NC_064821.1	32847564	ADGRL1	protein_coding	2975	downstream	downstream	0.560157	hypermethylated	cpg_island
NC_064821.1	32847570	ADGRL1	protein_coding	2981	downstream	downstream	0.613428	hypermethylated	cpg_island
NC_064821.1	32847572	ADGRL1	protein_coding	2983	downstream	downstream	0.608331	hypermethylated	cpg_island
NC_064821.1	32847574	ADGRL1	protein_coding	2985	downstream	downstream	0.571516	hypermethylated	cpg_island
NC_064821.1	32847582	ADGRL1	protein_coding	2993	downstream	downstream	0.640081	hypermethylated	cpg_island
NC_064821.1	32847597	ADGRL1	protein_coding	3008	downstream	downstream	0.560541	hypermethylated	cpg_island
NC_064821.1	32847609	ADGRL1	protein_coding	3020	downstream	downstream	0.555172	hypermethylated	cpg_island
NC_064821.1	3554368	THOP1	protein_coding	-4219	downstream	downstream	-0.569591	hypomethylated	cpg_shore
NC_064821.1	3554408	THOP1	protein_coding	-4179	downstream	downstream	-0.553474	hypomethylated	cpg_shore
NC_064821.1	373385	FGF22	protein_coding	-239	downstream	exon	0.519085	hypermethylated	cpg_island
NC_064821.1	37867105	INSL3	protein_coding	-967	downstream	exon	0.540225	hypermethylated	outside
NC_064821.1	37867116	INSL3	protein_coding	-956	downstream	exon	0.504121	hypermethylated	outside
NC_064821.1	38204120	PDE4C	protein_coding	-6164	downstream	downstream	0.527818	hypermethylated	outside
NC_064821.1	38979750	SLC25A42	protein_coding	-22753	downstream	downstream	0.670211	hypermethylated	outside
NC_064821.1	38979751	SLC25A42	protein_coding	-22752	downstream	downstream	0.624296	hypermethylated	outside
NC_064821.1	40179754	MIB2	protein_coding	-100	downstream	exon	0.714521	hypermethylated	cpg_island
NC_064821.1	40179759	MIB2	protein_coding	-95	downstream	exon	0.67384	hypermethylated	cpg_island
NC_064821.1	40179760	MIB2	protein_coding	-94	downstream	exon	0.668692	hypermethylated	cpg_island
NC_064821.1	40179761	MIB2	protein_coding	-93	downstream	exon	0.679342	hypermethylated	cpg_island
NC_064821.1	40179762	MIB2	protein_coding	-92	downstream	exon	0.666829	hypermethylated	cpg_island
NC_064821.1	40179765	MIB2	protein_coding	-89	downstream	exon	0.692343	hypermethylated	cpg_island
NC_064821.1	40179766	MIB2	protein_coding	-88	downstream	exon	0.659325	hypermethylated	cpg_island
NC_064821.1	40179779	MIB2	protein_coding	-75	downstream	exon	0.650133	hypermethylated	cpg_island
NC_064821.1	40179780	MIB2	protein_coding	-74	downstream	exon	0.634033	hypermethylated	cpg_island
NC_064821.1	40179788	MIB2	protein_coding	-66	downstream	exon	0.611334	hypermethylated	cpg_island
NC_064821.1	40179905	MIB2	protein_coding	51	downstream	downstream	0.524037	hypermethylated	cpg_island
NC_064821.1	40179924	MIB2	protein_coding	70	downstream	downstream	0.598268	hypermethylated	cpg_island
NC_064821.1	40179925	MIB2	protein_coding	71	downstream	downstream	0.5994	hypermethylated	cpg_island
NC_064821.1	40179943	MIB2	protein_coding	89	downstream	downstream	0.546844	hypermethylated	cpg_island
NC_064821.1	40179987	MIB2	protein_coding	133	downstream	downstream	0.557255	hypermethylated	cpg_island
NC_064821.1	40183614	MMP23B	protein_coding	-666	downstream	downstream	0.521289	hypermethylated	cpg_island
NC_064821.1	40183620	MMP23B	protein_coding	-660	downstream	downstream	0.529648	hypermethylated	cpg_island
NC_064821.1	40183621	MMP23B	protein_coding	-659	downstream	downstream	0.551755	hypermethylated	cpg_island
NC_064821.1	66662121	ZNF593	protein_coding	488	upstream	upstream	-0.551477	hypomethylated	cpg_shore
NC_064821.1	76892230	TFAP2E	protein_coding	-18021	downstream	downstream	0.518	hypermethylated	cpg_island
NC_064821.1	76892254	TFAP2E	protein_coding	-17997	downstream	downstream	0.505678	hypermethylated	cpg_island
NC_064821.1	76892261	TFAP2E	protein_coding	-17990	downstream	downstream	0.525304	hypermethylated	cpg_island
NC_064821.1	76894005	TFAP2E	protein_coding	-16246	downstream	downstream	0.614611	hypermethylated	cpg_island
NC_064821.1	76894006	TFAP2E	protein_coding	-16245	downstream	downstream	0.50717	hypermethylated	cpg_island
NC_064821.1	76894014	TFAP2E	protein_coding	-16237	downstream	downstream	0.520649	hypermethylated	cpg_island
NC_064821.1	76894020	TFAP2E	protein_coding	-16231	downstream	downstream	0.606991	hypermethylated	cpg_island
NC_064821.1	76894022	TFAP2E	protein_coding	-16229	downstream	downstream	0.563179	hypermethylated	cpg_island
NC_064821.1	76894023	TFAP2E	protein_coding	-16228	downstream	downstream	0.57692	hypermethylated	cpg_island
NC_064821.1	76894034	TFAP2E	protein_coding	-16217	downstream	downstream	0.535578	hypermethylated	cpg_island
NC_064821.1	76894072	TFAP2E	protein_coding	-16179	downstream	downstream	0.500813	hypermethylated	cpg_island
NC_064821.1	85782519	PTPRF	protein_coding	-58063	downstream	downstream	0.550527	hypermethylated	outside
NC_064821.1	94434665	EPS15	protein_coding	-138568	downstream	downstream	0.57055	hypermethylated	cpg_island
NC_064821.1	94651491	LOC126070865	pseudogene	-66	downstream	exon	0.521597	hypermethylated	outside
NC_064822.1	104419887	DDN	protein_coding	45	upstream	upstream	-0.502188	hypomethylated	outside
NC_064822.1	104712979	PRPH	protein_coding	-3273	downstream	exon	0.576142	hypermethylated	cpg_island
NC_064822.1	107545959	KRT80	protein_coding	6920	upstream	upstream	-0.527675	hypomethylated	outside
NC_064822.1	107546019	KRT80	protein_coding	6860	upstream	upstream	-0.54888	hypomethylated	outside
NC_064822.1	109630474	LOC126075510	lncRNA	11533	upstream	upstream	0.525628	hypermethylated	cpg_island
NC_064822.1	120084143	SLC16A7	pseudogene	109269	upstream	downstream	-0.509227	hypomethylated	outside
NC_064822.1	140331481	NAV3	protein_coding	-122114	downstream	downstream	-0.504078	hypomethylated	cpg_island
NC_064822.1	140331493	NAV3	protein_coding	-122102	downstream	downstream	-0.567316	hypomethylated	cpg_island
NC_064822.1	140331497	NAV3	protein_coding	-122098	downstream	downstream	-0.517578	hypomethylated	cpg_island
NC_064822.1	151288922	C4H12orf50	protein_coding	333843	upstream	upstream	0.576238	hypermethylated	outside
NC_064822.1	177376797	LARGE1	protein_coding	313480	downstream	downstream	0.573343	hypermethylated	cpg_island
NC_064822.1	181638308	TRIOBP	protein_coding	-26620	downstream	downstream	-0.53062	hypomethylated	outside
NC_064822.1	181638324	TRIOBP	protein_coding	-26604	downstream	downstream	-0.521488	hypomethylated	outside
NC_064822.1	182657406	SUN2	protein_coding	-2214	downstream	downstream	-0.504366	hypomethylated	cpg_shore
NC_064822.1	190672805	WNT7B	protein_coding	28503	downstream	downstream	-0.534586	hypomethylated	outside
NC_064822.1	190753512	LOC126076157	protein_coding	-61909	downstream	downstream	-0.563165	hypomethylated	cpg_shore
NC_064822.1	190753545	LOC126076157	protein_coding	-61876	downstream	downstream	-0.582022	hypomethylated	cpg_shore
NC_064822.1	190767163	LOC126076157	protein_coding	-48258	downstream	downstream	-0.5239	hypomethylated	cpg_shore
NC_064822.1	190767173	LOC126076157	protein_coding	-48248	downstream	downstream	-0.511313	hypomethylated	cpg_shore
NC_064822.1	190767174	LOC126076157	protein_coding	-48247	downstream	downstream	-0.500167	hypomethylated	cpg_shore
NC_064822.1	38177143	CACNB2	protein_coding	-280721	downstream	downstream	0.698996	hypermethylated	outside
NC_064822.1	38177144	CACNB2	protein_coding	-280720	downstream	downstream	0.611303	hypermethylated	outside
NC_064822.1	38177147	CACNB2	protein_coding	-280717	downstream	downstream	0.524778	hypermethylated	outside
NC_064822.1	38177149	CACNB2	protein_coding	-280715	downstream	downstream	0.504391	hypermethylated	outside
NC_064822.1	38177150	CACNB2	protein_coding	-280714	downstream	downstream	0.504946	hypermethylated	outside
NC_064822.1	38177167	CACNB2	protein_coding	-280697	downstream	downstream	0.576298	hypermethylated	outside
NC_064822.1	38177245	CACNB2	protein_coding	-280619	downstream	downstream	0.641155	hypermethylated	outside
NC_064823.1	135560551	LOC126077255	lncRNA	17364	upstream	upstream	-0.51855	hypomethylated	cpg_island
NC_064823.1	139649598	PPARGC1A	protein_coding	-167862	downstream	downstream	-0.561339	hypomethylated	outside
NC_064823.1	150223855	LOC126077292	lncRNA	35967	downstream	downstream	-0.523453	hypomethylated	outside
NC_064823.1	150223874	LOC126077292	lncRNA	35986	downstream	downstream	-0.543572	hypomethylated	outside
NC_064823.1	159004052	IDUA	protein_coding	-10477	downstream	intron	0.516245	hypermethylated	cpg_island
NC_064823.1	159004116	IDUA	protein_coding	-10413	downstream	exon	0.535798	hypermethylated	cpg_island
NC_064823.1	159004119	IDUA	protein_coding	-10410	downstream	exon	0.582486	hypermethylated	cpg_island
NC_064823.1	159004128	IDUA	protein_coding	-10401	downstream	exon	0.547547	hypermethylated	cpg_island
NC_064823.1	159004129	IDUA	protein_coding	-10400	downstream	exon	0.587044	hypermethylated	cpg_island
NC_064823.1	159004138	IDUA	protein_coding	-10391	downstream	exon	0.541673	hypermethylated	cpg_island
NC_064823.1	159004142	IDUA	protein_coding	-10387	downstream	exon	0.547647	hypermethylated	cpg_island
NC_064823.1	159004143	IDUA	protein_coding	-10386	downstream	exon	0.522045	hypermethylated	cpg_island
NC_064823.1	159004153	IDUA	protein_coding	-10376	downstream	exon	0.503899	hypermethylated	cpg_island
NC_064823.1	159004154	IDUA	protein_coding	-10375	downstream	exon	0.541339	hypermethylated	cpg_island
NC_064823.1	159004157	IDUA	protein_coding	-10372	downstream	exon	0.500715	hypermethylated	cpg_island
NC_064823.1	159004158	IDUA	protein_coding	-10371	downstream	exon	0.541684	hypermethylated	cpg_island
NC_064823.1	159004167	IDUA	protein_coding	-10362	downstream	exon	0.58845	hypermethylated	cpg_island
NC_064823.1	159004168	IDUA	protein_coding	-10361	downstream	exon	0.528923	hypermethylated	cpg_island
NC_064823.1	159004170	IDUA	protein_coding	-10359	downstream	exon	0.626416	hypermethylated	cpg_island
NC_064823.1	159004176	IDUA	protein_coding	-10353	downstream	exon	0.623577	hypermethylated	cpg_island
NC_064823.1	159004178	IDUA	protein_coding	-10351	downstream	exon	0.525692	hypermethylated	cpg_island
NC_064823.1	159004180	IDUA	protein_coding	-10349	downstream	exon	0.615734	hypermethylated	cpg_island
NC_064823.1	159004191	IDUA	protein_coding	-10338	downstream	downstream	0.618275	hypermethylated	cpg_island
NC_064823.1	159004197	IDUA	protein_coding	-10332	downstream	downstream	0.55521	hypermethylated	cpg_island
NC_064823.1	159004203	IDUA	protein_coding	-10326	downstream	downstream	0.582002	hypermethylated	cpg_island
NC_064823.1	159004214	IDUA	protein_coding	-10315	downstream	downstream	0.535835	hypermethylated	cpg_island
NC_064823.1	159004230	IDUA	protein_coding	-10299	downstream	downstream	0.601778	hypermethylated	cpg_island
NC_064823.1	159004357	IDUA	protein_coding	-10172	downstream	exon	0.588954	hypermethylated	cpg_island
NC_064823.1	159004366	IDUA	protein_coding	-10163	downstream	exon	0.526673	hypermethylated	cpg_island
NC_064823.1	159004367	IDUA	protein_coding	-10162	downstream	exon	0.507173	hypermethylated	cpg_island
NC_064823.1	159004392	IDUA	protein_coding	-10137	downstream	exon	0.557344	hypermethylated	cpg_island
NC_064823.1	159004399	IDUA	protein_coding	-10130	downstream	exon	0.558392	hypermethylated	cpg_island
NC_064823.1	159004400	IDUA	protein_coding	-10129	downstream	exon	0.532637	hypermethylated	cpg_island
NC_064823.1	159004401	IDUA	protein_coding	-10128	downstream	exon	0.524018	hypermethylated	cpg_island
NC_064823.1	159004405	IDUA	protein_coding	-10124	downstream	exon	0.552459	hypermethylated	cpg_island
NC_064823.1	159004434	IDUA	protein_coding	-10095	downstream	exon	0.507842	hypermethylated	cpg_island
NC_064823.1	93263746	LOC126077628	snRNA	512601	downstream	downstream	-0.607882	hypomethylated	cpg_island
NC_064823.1	93263747	LOC126077628	snRNA	512602	downstream	downstream	-0.542751	hypomethylated	cpg_island
NC_064824.1	106612276	FZD5	protein_coding	-2689	downstream	exon	0.519761	hypermethylated	cpg_island
NC_064824.1	106613284	FZD5	protein_coding	-1681	downstream	exon	0.547542	hypermethylated	cpg_island
NC_064824.1	106613318	FZD5	protein_coding	-1647	downstream	exon	0.520252	hypermethylated	cpg_island
NC_064824.1	118024322	SPEG	protein_coding	-49198	downstream	exon	0.510499	hypermethylated	cpg_shore
NC_064824.1	118028163	SPEG	protein_coding	-45357	downstream	exon	0.620684	hypermethylated	cpg_island
NC_064824.1	118028170	SPEG	protein_coding	-45350	downstream	exon	0.505581	hypermethylated	cpg_island
NC_064824.1	118028171	SPEG	protein_coding	-45349	downstream	exon	0.582119	hypermethylated	cpg_island
NC_064824.1	118028230	SPEG	protein_coding	-45290	downstream	exon	0.514984	hypermethylated	cpg_island
NC_064824.1	118028231	SPEG	protein_coding	-45289	downstream	exon	0.660754	hypermethylated	cpg_island
NC_064824.1	118028234	SPEG	protein_coding	-45286	downstream	exon	0.570085	hypermethylated	cpg_island
NC_064824.1	118028283	SPEG	protein_coding	-45237	downstream	exon	0.549972	hypermethylated	cpg_island
NC_064824.1	118028308	SPEG	protein_coding	-45212	downstream	exon	0.540572	hypermethylated	cpg_island
NC_064824.1	118028309	SPEG	protein_coding	-45211	downstream	exon	0.544833	hypermethylated	cpg_island
NC_064824.1	118028320	SPEG	protein_coding	-45200	downstream	exon	0.570578	hypermethylated	cpg_island
NC_064824.1	118028337	SPEG	protein_coding	-45183	downstream	exon	0.591694	hypermethylated	cpg_island
NC_064824.1	118028338	SPEG	protein_coding	-45182	downstream	exon	0.512578	hypermethylated	cpg_island
NC_064824.1	14299909	TEX51	protein_coding	28056	downstream	downstream	-0.500113	hypomethylated	cpg_island
NC_064824.1	143475100	ATG4B	protein_coding	-28107	downstream	downstream	-0.502494	hypomethylated	cpg_island
NC_064824.1	143475142	ATG4B	protein_coding	-28065	downstream	downstream	-0.50099	hypomethylated	cpg_island
NC_064824.1	70249310	DLX1	protein_coding	4924	downstream	downstream	0.56711	hypermethylated	outside
NC_064824.1	86845778	GULP1	protein_coding	146707	downstream	downstream	-0.541199	hypomethylated	cpg_island
NC_064825.1	10341644	DDX10	protein_coding	-587743	downstream	downstream	-0.532659	hypomethylated	outside
NC_064825.1	112166626	LOC126080723	protein_coding	6652	upstream	upstream	0.529772	hypermethylated	outside
NC_064825.1	127228159	MACROD1	protein_coding	-124003	downstream	downstream	-0.511309	hypomethylated	outside
NC_064825.1	127228160	MACROD1	protein_coding	-124002	downstream	downstream	-0.622774	hypomethylated	outside
NC_064825.1	128221512	NAALADL1	protein_coding	-2916	downstream	exon	-0.501074	hypomethylated	outside
NC_064825.1	128759044	MAP3K11	protein_coding	-7706	downstream	downstream	0.51113	hypermethylated	cpg_island
NC_064825.1	128759055	MAP3K11	protein_coding	-7695	downstream	downstream	0.543255	hypermethylated	cpg_island
NC_064825.1	128759365	MAP3K11	protein_coding	-7385	downstream	downstream	0.586101	hypermethylated	cpg_island
NC_064825.1	128759366	MAP3K11	protein_coding	-7384	downstream	downstream	0.545286	hypermethylated	cpg_island
NC_064825.1	128759369	MAP3K11	protein_coding	-7381	downstream	downstream	0.556655	hypermethylated	cpg_island
NC_064825.1	128759370	MAP3K11	protein_coding	-7380	downstream	downstream	0.562961	hypermethylated	cpg_island
NC_064825.1	128759381	MAP3K11	protein_coding	-7369	downstream	downstream	0.599676	hypermethylated	cpg_island
NC_064825.1	128759386	MAP3K11	protein_coding	-7364	downstream	downstream	0.586394	hypermethylated	cpg_island
NC_064825.1	128759387	MAP3K11	protein_coding	-7363	downstream	downstream	0.547904	hypermethylated	cpg_island
NC_064825.1	128759389	MAP3K11	protein_coding	-7361	downstream	downstream	0.599918	hypermethylated	cpg_island
NC_064825.1	128759390	MAP3K11	protein_coding	-7360	downstream	downstream	0.545904	hypermethylated	cpg_island
NC_064825.1	128759732	MAP3K11	protein_coding	-7018	downstream	downstream	0.566962	hypermethylated	cpg_island
NC_064825.1	128901296	AP5B1	protein_coding	-2934	downstream	exon	0.505174	hypermethylated	cpg_island
NC_064825.1	128901323	AP5B1	protein_coding	-2907	downstream	exon	0.561495	hypermethylated	cpg_island
NC_064825.1	128901332	AP5B1	protein_coding	-2898	downstream	exon	0.508991	hypermethylated	cpg_island
NC_064825.1	128901343	AP5B1	protein_coding	-2887	downstream	exon	0.529076	hypermethylated	cpg_island
NC_064825.1	128901344	AP5B1	protein_coding	-2886	downstream	exon	0.500501	hypermethylated	cpg_island
NC_064825.1	128901584	AP5B1	protein_coding	-2646	downstream	exon	0.582342	hypermethylated	cpg_island
NC_064825.1	128901591	AP5B1	protein_coding	-2639	downstream	exon	0.520353	hypermethylated	cpg_island
NC_064825.1	129481688	RIN1	protein_coding	-1814	downstream	exon	0.641704	hypermethylated	cpg_shore
NC_064825.1	129481703	RIN1	protein_coding	-1799	downstream	exon	0.569139	hypermethylated	cpg_shore
NC_064825.1	129481707	RIN1	protein_coding	-1795	downstream	exon	0.665	hypermethylated	cpg_shore
NC_064825.1	129481722	RIN1	protein_coding	-1780	downstream	exon	0.512823	hypermethylated	cpg_shore
NC_064825.1	129481906	RIN1	protein_coding	-1596	downstream	exon	0.604526	hypermethylated	cpg_shore
NC_064825.1	129481907	RIN1	protein_coding	-1595	downstream	exon	0.553414	hypermethylated	cpg_shore
NC_064825.1	129481917	RIN1	protein_coding	-1585	downstream	exon	0.531279	hypermethylated	cpg_shore
NC_064825.1	129481918	RIN1	protein_coding	-1584	downstream	exon	0.614307	hypermethylated	cpg_shore
NC_064825.1	129828801	SPTBN2	protein_coding	-33251	downstream	exon	0.606483	hypermethylated	outside
NC_064825.1	131790712	MRGPRF	protein_coding	1978	downstream	downstream	-0.722202	hypomethylated	outside
NC_064825.1	131790752	MRGPRF	protein_coding	2018	downstream	downstream	-0.597587	hypomethylated	outside
NC_064825.1	137296219	EPS8L2	protein_coding	-17468	downstream	exon	0.57278	hypermethylated	cpg_island
NC_064825.1	137446285	CDHR5	protein_coding	-456	downstream	downstream	0.521794	hypermethylated	cpg_island
NC_064825.1	20578623	CNTN5	protein_coding	-341283	downstream	downstream	0.509369	hypermethylated	cpg_island
NC_064825.1	20578630	CNTN5	protein_coding	-341276	downstream	downstream	0.517292	hypermethylated	cpg_island
NC_064825.1	52217109	PDE2A	protein_coding	-63680	downstream	downstream	-0.615267	hypomethylated	cpg_shore
NC_064825.1	64204741	NRIP3	protein_coding	-37	downstream	exon	0.505325	hypermethylated	cpg_island
NC_064825.1	64204760	NRIP3	protein_coding	-18	downstream	exon	0.550567	hypermethylated	cpg_island
NC_064825.1	71221372	LOC126081325	snRNA	22558	downstream	downstream	-0.527986	hypomethylated	outside
NC_064825.1	95382855	LRRC4C	pseudogene	65943	downstream	upstream	-0.517568	hypomethylated	outside
NC_064825.1	95382858	LRRC4C	pseudogene	65946	downstream	upstream	-0.503808	hypomethylated	outside
NC_064825.1	95382861	LRRC4C	pseudogene	65949	downstream	upstream	-0.502206	hypomethylated	outside
NC_064826.1	67764499	ASNS	protein_coding	-143489	downstream	downstream	-0.558339	hypomethylated	cpg_shore
NC_064826.1	67764574	ASNS	protein_coding	-143414	downstream	downstream	-0.5717	hypomethylated	cpg_shore
NC_064826.1	78294216	LOC126081446	lncRNA	-163821	downstream	downstream	-0.531377	hypomethylated	outside
NC_064826.1	90262241	TRIL	protein_coding	257	downstream	downstream	0.518922	hypermethylated	cpg_island
NC_064826.1	90262252	TRIL	protein_coding	268	downstream	downstream	0.544542	hypermethylated	cpg_island
NC_064826.1	90262265	TRIL	protein_coding	281	downstream	downstream	0.510154	hypermethylated	cpg_island
NC_064827.1	1603297	RABL6	protein_coding	-10704	downstream	downstream	-0.522629	hypomethylated	outside
NC_064827.1	1603308	RABL6	protein_coding	-10693	downstream	downstream	-0.50671	hypomethylated	outside
NC_064827.1	36134493	CAAP1	protein_coding	415110	upstream	upstream	-0.510798	hypomethylated	outside
NC_064827.1	56950169	KLF4	protein_coding	-1838	downstream	exon	0.542915	hypermethylated	cpg_island
NC_064827.1	56950177	KLF4	protein_coding	-1830	downstream	exon	0.510261	hypermethylated	cpg_island
NC_064827.1	56950182	KLF4	protein_coding	-1825	downstream	exon	0.546247	hypermethylated	cpg_island
NC_064827.1	56950431	KLF4	protein_coding	-1576	downstream	exon	0.534041	hypermethylated	cpg_island
NC_064827.1	65858059	PAPPA	protein_coding	-25282	downstream	downstream	-0.614626	hypomethylated	outside
NC_064827.1	665312	LOC126083094	protein_coding	-671	downstream	exon	0.511602	hypermethylated	cpg_island
NC_064827.1	665321	LOC126083094	protein_coding	-662	downstream	exon	0.511853	hypermethylated	cpg_island
NC_064827.1	665323	LOC126083094	protein_coding	-660	downstream	exon	0.524286	hypermethylated	cpg_island
NC_064827.1	665538	LOC126083094	protein_coding	-445	downstream	downstream	0.553161	hypermethylated	cpg_island
NC_064827.1	665561	LOC126083094	protein_coding	-422	downstream	downstream	0.534291	hypermethylated	cpg_island
NC_064827.1	78853791	SH2D3C	protein_coding	-17939	downstream	downstream	0.538774	hypermethylated	outside
NC_064827.1	78853793	SH2D3C	protein_coding	-17937	downstream	downstream	0.527186	hypermethylated	outside
NC_064827.1	78853804	SH2D3C	protein_coding	-17926	downstream	downstream	0.516321	hypermethylated	outside
NC_064827.1	78853805	SH2D3C	protein_coding	-17925	downstream	downstream	0.583257	hypermethylated	outside
NC_064827.1	78853808	SH2D3C	protein_coding	-17922	downstream	downstream	0.548368	hypermethylated	outside
NC_064827.1	78853809	SH2D3C	protein_coding	-17921	downstream	downstream	0.538522	hypermethylated	outside
NC_064827.1	78853810	SH2D3C	protein_coding	-17920	downstream	downstream	0.501991	hypermethylated	outside
NC_064827.1	78853822	SH2D3C	protein_coding	-17908	downstream	downstream	0.583192	hypermethylated	outside
NC_064827.1	78853824	SH2D3C	protein_coding	-17906	downstream	downstream	0.512566	hypermethylated	outside
NC_064827.1	84062594	GFI1B	protein_coding	-11787	downstream	downstream	-0.522937	hypomethylated	outside
NC_064827.1	8528267	SMARCA2	protein_coding	-4720	downstream	downstream	-0.537073	hypomethylated	cpg_shore
NC_064827.1	8528307	SMARCA2	protein_coding	-4680	downstream	downstream	-0.522111	hypomethylated	cpg_shore
NC_064828.1	10429192	LOC126084342	lncRNA	185933	upstream	upstream	-0.51631	hypomethylated	outside
NC_064828.1	107421440	PRIMA1	protein_coding	28960	downstream	downstream	-0.584275	hypomethylated	outside
NC_064828.1	107421468	PRIMA1	protein_coding	28988	downstream	downstream	-0.578755	hypomethylated	outside
NC_064828.1	110017632	EXOC3L4	protein_coding	-6721	downstream	downstream	0.532279	hypermethylated	cpg_island
NC_064828.1	114605918	LOC126083988	pseudogene	105658	upstream	downstream	-0.525676	hypomethylated	outside
NC_064828.1	114605921	LOC126083988	pseudogene	105655	upstream	downstream	-0.510896	hypomethylated	outside
NC_064828.1	119175065	CEP170B	protein_coding	1979	upstream	upstream	0.500507	hypermethylated	cpg_shore
NC_064828.1	15786542	PAK6	protein_coding	-37087	downstream	exon	-0.540608	hypomethylated	outside
NC_064828.1	32068546	LOC126083640	V_segment	-13702	downstream	downstream	-0.52533	hypomethylated	outside
NC_064828.1	34917280	JPH4	protein_coding	-2248	downstream	exon	0.545687	hypermethylated	cpg_island
NC_064829.1	100338941	IL4I1	protein_coding	-35351	downstream	exon	0.536285	hypermethylated	cpg_island
NC_064829.1	100338954	IL4I1	protein_coding	-35338	downstream	exon	0.531623	hypermethylated	cpg_island
NC_064829.1	100338969	IL4I1	protein_coding	-35323	downstream	exon	0.505931	hypermethylated	cpg_island
NC_064829.1	100339028	IL4I1	protein_coding	-35264	downstream	exon	0.539179	hypermethylated	cpg_island
NC_064829.1	100339095	IL4I1	protein_coding	-35197	downstream	exon	0.5022	hypermethylated	cpg_island
NC_064829.1	100339107	IL4I1	protein_coding	-35185	downstream	exon	0.504683	hypermethylated	cpg_island
NC_064829.1	100339132	IL4I1	protein_coding	-35160	downstream	exon	0.50955	hypermethylated	cpg_island
NC_064829.1	110962551	COQ8B	protein_coding	-10513	downstream	exon	-0.520648	hypomethylated	cpg_shore
NC_064829.1	110962574	COQ8B	protein_coding	-10490	downstream	exon	-0.522593	hypomethylated	cpg_shore
NC_064829.1	110962616	COQ8B	protein_coding	-10448	downstream	exon	-0.502561	hypomethylated	cpg_shore
NC_064829.1	110962624	COQ8B	protein_coding	-10440	downstream	exon	-0.511908	hypomethylated	cpg_shore
NC_064829.1	113015304	RYR1	protein_coding	-132870	downstream	downstream	0.560449	hypermethylated	outside
NC_064829.1	113085122	RYR1	protein_coding	-63052	downstream	downstream	0.693125	hypermethylated	cpg_shore
NC_064829.1	113085123	RYR1	protein_coding	-63051	downstream	downstream	0.573691	hypermethylated	cpg_shore
NC_064829.1	113085179	RYR1	protein_coding	-62995	downstream	downstream	0.516592	hypermethylated	cpg_shore
NC_064829.1	113216238	CATSPERG	protein_coding	-29800	downstream	downstream	0.518761	hypermethylated	cpg_shore
NC_064829.1	113216244	CATSPERG	protein_coding	-29794	downstream	downstream	0.517538	hypermethylated	cpg_shore
NC_064829.1	113216245	CATSPERG	protein_coding	-29793	downstream	downstream	0.544058	hypermethylated	cpg_shore
NC_064829.1	113216261	CATSPERG	protein_coding	-29777	downstream	downstream	0.578349	hypermethylated	cpg_shore
NC_064829.1	113216262	CATSPERG	protein_coding	-29776	downstream	downstream	0.542208	hypermethylated	cpg_shore
NC_064829.1	113665444	SIPA1L3	protein_coding	-25932	downstream	downstream	-0.501946	hypomethylated	outside
NC_064829.1	114616867	ETV2	protein_coding	-290	downstream	downstream	0.67444	hypermethylated	cpg_shore
NC_064829.1	114617009	ETV2	protein_coding	-148	downstream	exon	0.637955	hypermethylated	cpg_shore
NC_064829.1	114617022	ETV2	protein_coding	-135	downstream	exon	0.572991	hypermethylated	cpg_shore
NC_064829.1	114617023	ETV2	protein_coding	-134	downstream	exon	0.584623	hypermethylated	cpg_shore
NC_064829.1	114617036	ETV2	protein_coding	-121	downstream	exon	0.566782	hypermethylated	cpg_shore
NC_064829.1	14793109	MTCL1	protein_coding	-1774	downstream	downstream	0.503125	hypermethylated	cpg_island
NC_064829.1	14793110	MTCL1	protein_coding	-1773	downstream	downstream	0.507705	hypermethylated	cpg_island
NC_064829.1	89743663	PEG3	pseudogene	-24802	downstream	exon	0.581312	hypermethylated	cpg_island
NC_064829.1	91711653	BRSK1	protein_coding	-14584	downstream	downstream	0.583593	hypermethylated	outside
NC_064829.1	91711662	BRSK1	protein_coding	-14575	downstream	downstream	0.517274	hypermethylated	outside
NC_064829.1	91711672	BRSK1	protein_coding	-14565	downstream	downstream	0.509584	hypermethylated	outside
NC_064829.1	91711677	BRSK1	protein_coding	-14560	downstream	downstream	0.52529	hypermethylated	outside
NC_064830.1	36983733	RHOB	protein_coding	-1287	downstream	exon	0.511692	hypermethylated	cpg_island
NC_064830.1	36983738	RHOB	protein_coding	-1282	downstream	exon	0.58868	hypermethylated	cpg_island
NC_064830.1	60084980	CLDN6	protein_coding	-463	downstream	downstream	0.521226	hypermethylated	cpg_island
NC_064830.1	62146409	ADCY9	protein_coding	-1158	downstream	exon	0.524264	hypermethylated	cpg_shore
NC_064830.1	63360405	EEF2KMT	protein_coding	179643	downstream	downstream	0.55543	hypermethylated	cpg_shore
NC_064830.1	63360406	EEF2KMT	protein_coding	179644	downstream	downstream	0.528563	hypermethylated	cpg_shore
NC_064830.1	88664885	SBK1	protein_coding	-3366	downstream	exon	0.512105	hypermethylated	cpg_island
NC_064830.1	88665120	SBK1	protein_coding	-3131	downstream	exon	0.50032	hypermethylated	cpg_island
NC_064830.1	94262716	SRRM3	protein_coding	-58617	downstream	exon	0.544487	hypermethylated	cpg_island
NC_064830.1	99959691	SLC29A4	protein_coding	13600	upstream	upstream	-0.630466	hypomethylated	outside
NC_064830.1	99959732	SLC29A4	protein_coding	13559	upstream	upstream	-0.737737	hypomethylated	outside
NC_064831.1	55427505	PARP16	protein_coding	-11913	downstream	downstream	-0.620826	hypomethylated	outside
NC_064831.1	55427512	PARP16	protein_coding	-11906	downstream	downstream	-0.576395	hypomethylated	outside
NC_064831.1	58683927	CORO2B	protein_coding	32968	upstream	upstream	-0.655451	hypomethylated	outside
NC_064831.1	67152281	SCAPER	protein_coding	1270	downstream	downstream	0.530301	hypermethylated	cpg_island
NC_064831.1	71120097	TLNRD1	protein_coding	-1436	downstream	exon	0.595231	hypermethylated	cpg_island
NC_064832.1	29467232	MLNR	protein_coding	-481	downstream	exon	0.547283	hypermethylated	cpg_island
NC_064832.1	29467234	MLNR	protein_coding	-479	downstream	exon	0.556385	hypermethylated	cpg_island
NC_064832.1	29467244	MLNR	protein_coding	-469	downstream	exon	0.574541	hypermethylated	cpg_island
NC_064832.1	29467245	MLNR	protein_coding	-468	downstream	exon	0.582757	hypermethylated	cpg_island
NC_064832.1	29467246	MLNR	protein_coding	-467	downstream	exon	0.552694	hypermethylated	cpg_island
NC_064832.1	72036211	POU4F1	protein_coding	-1176	downstream	exon	0.502617	hypermethylated	cpg_island
NC_064833.1	1211750	FAM83H	protein_coding	-3200	downstream	exon	0.609339	hypermethylated	cpg_island
NC_064833.1	1211760	FAM83H	protein_coding	-3190	downstream	exon	0.597184	hypermethylated	cpg_island
NC_064833.1	1340266	TIGD5	protein_coding	-1260	downstream	exon	0.538694	hypermethylated	cpg_island
NC_064833.1	1367257	MROH6	protein_coding	-2790	downstream	downstream	0.54269	hypermethylated	cpg_island
NC_064833.1	1501251	ZC3H3	protein_coding	-29779	downstream	downstream	0.56351	hypermethylated	outside
NC_064833.1	27651295	LOC126058880	lncRNA	46845	downstream	downstream	0.556872	hypermethylated	cpg_shore

## Sheet: Enrichment analysis
description	intersection_size	name	native	p_value	significant	source
"Any process that activates or increases the frequency, rate or extent of transcription from an RNA polymerase II promoter." [GOC:go_curators, GOC:txnOH]	21	positive regulation of transcription by RNA polymerase II	GO:0045944	0.00287393	TRUE	GO:BP
"The process whose specific outcome is the progression of sensory organs over time, from its formation to the mature structure." [GOC:go_curators]	13	sensory organ development	GO:0007423	0.00830207	TRUE	GO:BP
"Any process that activates or increases the frequency, rate or extent of RNA biosynthetic process." [GO:jl, GO_REF:0000058, GOC:TermGenie]	23	positive regulation of RNA biosynthetic process	GO:1902680	0.00830207	TRUE	GO:BP
"Any process that activates or increases the frequency, rate or extent of cellular DNA-templated transcription." [GOC:go_curators, GOC:txnOH]	23	positive regulation of DNA-templated transcription	GO:0045893	0.00830207	TRUE	GO:BP
"A membrane that is a (regional) part of the plasma membrane." [GOC:dos]	19	plasma membrane region	GO:0098590	0.0100096	TRUE	GO:CC
"Any process that modulates the frequency, rate or extent of transcription regulatory region DNA binding." [GOC:obol]	4	regulation of transcription regulatory region DNA binding	GO:2000677	0.0123711	TRUE	GO:BP
"Development of a tissue or tissues that work together to perform a specific function or functions. Development pertains to the process whose specific outcome is the progression of a structure over time, from its formation to the mature structure. Organs are commonly observed as visibly distinct structures, but may also exist as loosely associated clusters of cells that work together to perform a…	32	animal organ development	GO:0048513	0.0123711	TRUE	GO:BP
"Any process that activates or increases the frequency, rate or extent of the chemical reactions and pathways involving RNA." [GOC:ai]	23	positive regulation of RNA metabolic process	GO:0051254	0.0124619	TRUE	GO:BP
"A process that is carried out at the cellular level which results in the assembly, arrangement of constituent parts, or disassembly of a synapse, the junction between a neuron and a target (neuron, muscle, or secretory cell)." [GOC:ai, GOC:pr]	11	synapse organization	GO:0050808	0.0124619	TRUE	GO:BP
"The process whose specific outcome is the progression of a sensory system over time from its formation to the mature structure." [GOC:dgh]	10	sensory system development	GO:0048880	0.0135832	TRUE	GO:BP
"Binding to a protein." [GOC:go_curators]	98	protein binding	GO:0005515	0.0230655	TRUE	GO:MF
"The cellular developmental process in which a relatively unspecialized cell, e.g. embryonic or regenerative cell, acquires specialized structural and/or functional features that characterize a specific cell. Differentiation includes the processes involved in commitment of a cell to a specific fate and its subsequent development to the mature state." [ISBN:0198506732]	39	cell differentiation	GO:0030154	0.0255681	TRUE	GO:BP
"A biological process whose specific outcome is the progression of a cell over time from an initial condition to a later condition." [GOC:isa_complete]	39	cellular developmental process	GO:0048869	0.0255681	TRUE	GO:BP
"A process that is carried out at the cellular level which results in the assembly, arrangement of constituent parts, or disassembly of a cell junction. A cell junction is a specialized region of connection between two cells or between a cell and the extracellular matrix." [GOC:dph, GOC:jl, GOC:mah]	13	cell junction organization	GO:0034330	0.0255681	TRUE	GO:BP
"The process whose specific outcome is the progression of a tissue over time, from its formation to the mature structure." [ISBN:0471245208]	23	tissue development	GO:0009888	0.0290766	TRUE	GO:BP
"Any cellular process that activates or increases the frequency, rate or extent of the chemical reactions and pathways involving nucleobases, nucleosides, nucleotides and nucleic acids." [GOC:go_curators]	23	positive regulation of nucleobase-containing compound metabolic process	GO:0045935	0.0326725	TRUE	GO:BP
"The establishment, maintenance and elaboration of the anterior/posterior axis. The anterior-posterior axis is defined by a line that runs from the head or mouth of an organism to the tail or opposite end of the organism." [GOC:dph, GOC:go_curators, GOC:tb]	4	anterior/posterior axis specification	GO:0009948	0.0330283	TRUE	GO:BP
"Any process that activates or increases the frequency, rate or extent of a biological process. Biological processes are regulated by many means; examples include the control of gene expression, protein modification or interaction with a protein or substrate molecule." [GOC:jid]	49	positive regulation of biological process	GO:0048518	0.0330283	TRUE	GO:BP
"Any process that activates or increases the frequency, rate or extent of a cellular process, any of those that are carried out at the cellular level, but are not necessarily restricted to a single cell. For example, cell communication occurs among more than one cell, but occurs at the cellular level." [GOC:jid]	47	positive regulation of cellular process	GO:0048522	0.0330283	TRUE	GO:BP
"The process whose specific outcome is the progression of the eye over time, from its formation to the mature structure. The eye is the organ of sight." [GOC:jid, GOC:jl]	9	eye development	GO:0001654	0.0330283	TRUE	GO:BP
"The process whose specific outcome is the progression of the visual system over time, from its formation to the mature structure, including the eye, parts of the central nervous system (CNS) involved in processing of visual inputs, and connecting nerve pathways." [GOC:aruk, GOC:bc, GOC:krc, PMID:15004427, PMID:20647017, PMID:22632727]	9	visual system development	GO:0150063	0.0330283	TRUE	GO:BP
"The biological process whose specific outcome is the progression of an anatomical structure from an initial condition to its mature state. This process begins with the formation of the structure and ends with the mature structure, whatever form that may be including its natural destruction. An anatomical structure is any biological entity that occupies space and is distinguished from its surroun…	47	anatomical structure development	GO:0048856	0.0353441	TRUE	GO:BP
"A biological process whose specific outcome is the progression of an integrated living unit: an anatomical structure (which may be a subcellular structure, cell, tissue, or organ), or organism over time from an initial condition to a later condition." [GOC:isa_complete]	50	developmental process	GO:0032502	0.0367933	TRUE	GO:BP
"The process whose specific outcome is the progression of an organismal system over time, from its formation to the mature structure. A system is a regularly interacting or interdependent group of organs or tissues that work together to carry out a given biological process." [GOC:dph, GOC:jid]	35	system development	GO:0048731	0.0453282	TRUE	GO:BP
"The process whose specific outcome is the progression of the skeleton over time, from its formation to the mature structure. The skeleton is the bony framework of the body in vertebrates (endoskeleton) or the hard outer envelope of insects (exoskeleton or dermoskeleton)." [GOC:dph, GOC:jid, GOC:tb]	10	skeletal system development	GO:0001501	0.0453282	TRUE	GO:BP
"Any process that increases the rate, frequency or extent of the chemical reactions and pathways resulting in the formation of a macromolecule, any molecule of high relative molecular mass, the structure of which essentially comprises the multiple repetition of units derived, actually or conceptually, from molecules of low relative molecular mass." [GOC:dph, GOC:tb]	26	positive regulation of macromolecule biosynthetic process	GO:0010557	0.046937	TRUE	GO:BP
The process in which the anatomical structures of the ear are generated and organized.	4	ear morphogenesis	GO:0042471	0.0289	TRUE	GO:BP
The series of events required for an organism to receive an auditory stimulus, convert it to a molecular signal, and recognize and characterize the signal. Sonic stimuli are detected in the form of vibrations and are processed to form a sound.	5	sensory perception of sound	GO:0007605	0.0352	TRUE	GO:BP
The series of events required for an organism to receive a sensory mechanical stimulus, convert it to a molecular signal, and recognize and characterize the signal. This is a neurological process.	5	sensory perception of mechanical stimulus	GO:0050954	0.0273	TRUE	GO:BP
The process whose specific outcome is the progression of the ear over time, from its formation to the mature structure.	6	ear development	GO:0043583	0.0405	TRUE	GO:BP
The progression of a connective tissue over time, from its formation to the mature structure.	7	connective tissue development	GO:0061448	0.0466	TRUE	GO:BP
The process in which the anatomical structures of a tissue are generated and organized.	12	tissue morphogenesis	GO:0048729	0.0308	TRUE	GO:BP
The process in which a relatively unspecialized cell acquires specialized features of a neuron.	24	neuron differentiation	GO:0030182	0.0285	TRUE	GO:BP
The process in which nerve cells are generated. This includes the production of neuroblasts and their differentiation into neurons.	25	generation of neurons	GO:0048699	0.0375	TRUE	GO:BP
Generation of cells within the nervous system.	30	neurogenesis	GO:0022008	0.0452	TRUE	GO:BP
Any process that modulates the frequency, rate or extent of a multicellular organismal process, the processes pertinent to the function of a multicellular organism above the cellular level; includes the integrated processes of tissues and organs.	63	regulation of multicellular organismal process	GO:0051239	0.0288	TRUE	GO:BP
Synonyms are alternative words or phrases closely related in meaning to the term name, with indication of the relationship between the name and synonym given by the synonym scope.	75	regulation of signaling	GO:0023051	0.0449	TRUE	GO:BP
A process that results in the assembly, arrangement of constituent parts, or disassembly of a cellular component.	90	cellular component organization	GO:0016043	0.032	TRUE	GO:BP
A process that results in the biosynthesis of constituent macromolecules, assembly, arrangement of constituent parts, or disassembly of a cellular component.	90	cellular component organization or biogenesis	GO:0071840	0.035	TRUE	GO:BP
Any process that modulates a measurable attribute of any biological process, quality or function.	95	biological regulation	GO:0065007	0.0279	TRUE	GO:BP
The series of events required for an organism to receive an olfactory stimulus, convert it to a molecular signal, and recognize and characterize the signal.	10	sensory perception of smell	GO:0007608	0.0441	TRUE	GO:BP
The process whose specific outcome is the progression of the trigeminal nerve over time, from its formation to the mature structure.	2	trigeminal nerve development	GO:0021559	0.0007682	TRUE	GO:BP
A G protein-coupled receptor signaling pathway in which the signal is transmitted via the inhibition of adenylyl cyclase activity and a subsequent decrease in the intracellular concentration of cyclic AMP (cAMP).	41	adenylate cyclase-inhibiting G protein-coupled receptor signaling pathway	GO:0007193	0.0009433	TRUE	GO:BP
Apelin is an endogenous peptide capable of binding the apelin receptor (APJ), which was originally described as an orphan G-protein-coupled receptor. Apelin and APJ are widely expressed in various tissues and organ systems. They are implicated in different key physiological processes such as angiogenesis, cardiovascular functions, cell proliferation and energy metabolism regulation. On the other …	8	Apelin signaling pathway	hsa04371	0.003247	TRUE	KEGG
Cutaneous melanin pigment plays a critical role in camouflage, mimicry, social communication, and protection against harmful effects of solar radiation. Melanogenesis is under complex regulatory control by multiple agents. The most important positive regulator of melanogenesis is the MC1 receptor with its ligands melanocortic peptides. MC1R activates the cyclic AMP (cAMP) response-element binding…	6	Melanogenesis	hsa04916	0.006286	TRUE	KEGG
Oxytocin (OT) is a nonapeptide synthesized by the magno-cellular neurons located in the supraoptic (SON) and paraventricular (PVN) nuclei of the hypothalamus. It exerts a wide variety of central and peripheral effects. However, its best-known and most well-established roles are stimulation of uterine contractions during parturition and milk release during lactation. Oxytocin also influences cardi…	12	Oxytocin signaling pathway	hsa04921	0.02591	TRUE	KEGG
The alanine, aspartate, and glutamate metabolism pathway involves the conversion of these amino acids into other compounds that can be used for energy production, synthesis of other amino acids, or other metabolic processes.	10	Alanine, aspartate and glutamate metabolism	hsa00250	0.002421	TRUE	KEGG
Pluripotent stem cells (PSCs) are basic cells with an indefinite self-renewal capacity and the potential to generate all the cell types of the three germinal layers. The types of PSCs known to date include embryonic stem (ES) and induced pluripotent stem (iPS) cells. ES cells are derived from the inner cell mass (ICM) of blastocyst-stage embryos. iPS cells are generated by reprogramming somatic c…	9	Signaling pathways regulating pluripotency of stem cells	hsa04550	0.0204	TRUE	KEGG
